# Supplementary material for: Methods of sample size calculation in descriptive retrospective burden of illness studies
Source: BMC Med Res Methodol. 2019 Jan 9;19:9. doi: 10.1186/s12874-018-0657-9 (PMC6325730; doi:10.1186/s12874-018-0657-9)
Supplement: Supplementary file 1 — Sample size calculator. The authors have provided an Excel sample size calculator as supplementary material (Additional file 1) to help guide editors and reviewers through the approach presented. If the article is published, the authors are interested in expanding the Excel calculator to an interactive website to facilitate use of the methods by other researchers. (XLSX 15 kb) [file 12874_2018_657_MOESM1_ESM.xlsx]

## Sheet: Sheet1
Instructions: This calculator accompanies the formulas described in "Methods of sample size calculation in descriptive retrospective burden of illness chart review studies"
		Cells in blue are user-modifiable - enter relevant values
		Results for selected values are shown in white cells (please do not edit cell formulas)
1. Binary/categorical variables (e.g. treatment patterns)											2. Continuous variables (cost estimation)
	True proportion p receiving treatment (enter up to 6 values between 0 and 1)											Coefficient of variation (Cv), defined as ration of standard deviation to mean (enter up to 6 values)
	0.01											0.25
	0.05											0.5
	0.1											0.75
	0.25											1
	0.5											2
	0.6											4
(a) Sample size required to achieve precision												Desired precision V, defined as width of 95% CI, expressed as % of mean cost (enter up to 6 values between 0 and 1)
												0.05
	Desired precision, defined as width of 95% CI (enter up to 6 values between 0 and 1)											0.1
	0.01											0.15
	0.02											0.2
	0.05											0.25
	0.1											0.3
	0.15
	0.2
	Results: Required N
		Precision (width of 95% CI)											Precision (width of 95% CI)
		0.01	0.02	0.05	0.1	0.15	0.2						0.05	0.1	0.15	0.2	0.25	0.3
Proportion receiving treatment	0.01	381	96	16	4	2	1				Cv	0.25	97	25	11	7	4	3
	0.05	1825	457	73	19	9	5					0.5	385	97	43	25	16	11
	0.1	3458	865	139	35	16	9					0.75	865	217	97	55	35	25
	0.25	7203	1801	289	73	33	19					1	1537	385	171	97	62	43
	0.5	9604	2401	385	97	43	25					2	6147	1537	683	385	246	171
	0.6	9220	2305	369	93	41	24					4	24587	6147	2732	1537	984	683
(b) Expected results for given sample size
	Sample sizes n to consider (enter up to 6 integer values)
	50
	100
	200
	300
	500
	1000
	Results: Expected number of individuals receiving treatment; (Probability of observing treatment at least once); ± Expected 95% confidence interval width for proportion receiving treatment
		Sample size
		50	100	200	300	500	1000
Proportion receiving treatment	0.01	1 (0.39); +/-0.03	1 (0.63); +/-0.02	2 (0.87); +/-0.01	3 (0.95); +/-0.01	5 (0.99); +/-0.01	10 (1); +/-0.01
	0.05	3 (0.92); +/-0.06	5 (0.99); +/-0.04	10 (1); +/-0.03	15 (1); +/-0.02	25 (1); +/-0.02	50 (1); +/-0.01
	0.1	5 (0.99); +/-0.08	10 (1); +/-0.06	20 (1); +/-0.04	30 (1); +/-0.03	50 (1); +/-0.03	100 (1); +/-0.02
	0.25	13 (1); +/-0.12	25 (1); +/-0.08	50 (1); +/-0.06	75 (1); +/-0.05	125 (1); +/-0.04	250 (1); +/-0.03
	0.5	25 (1); +/-0.14	50 (1); +/-0.1	100 (1); +/-0.07	150 (1); +/-0.06	250 (1); +/-0.04	500 (1); +/-0.03
	0.6	30 (1); +/-0.14	60 (1); +/-0.1	120 (1); +/-0.07	180 (1); +/-0.06	300 (1); +/-0.04	600 (1); +/-0.03
